# Supplementary material for: Intracellular Exposure Dose-Associated Susceptibility of Steatotic Hepatocytes to Metallic Nanoparticles
Source: Int J Mol Sci. 2021 Nov 23;22(23):12643. doi: 10.3390/ijms222312643 (PMC8657991; doi:10.3390/ijms222312643)
Supplement: Supplementary file 1 [file ijms-22-12643-s001.zip]

Archive with 1 entries (1 files):
- ijms-1480478-supplementary.pdf
